# Supplementary material for: A Rapid Realist Review of Quality Care Process Metrics Implementation in Nursing and Midwifery Practice
Source: Int J Environ Res Public Health. 2021 Nov 13;18(22):11932. doi: 10.3390/ijerph182211932 (PMC8621300; doi:10.3390/ijerph182211932)
Supplement: Supplementary file 1 [file ijerph-18-11932-s001.zip]

Archive with 4 entries (4 files):
- 1.Supplementary File S1_Reference & Expert Panels.pdf
- 2.Supplementary Table S2 Extraction Template with CFIR Framework.pdf
- 3.Supplementary Table S3 Included Documents.pdf
- 4.Supplementary Table S4 CMOc and PT Refinement.pdf
